# Supplementary material for: Spectrum of Genes for Non-GJB2-Related Non-Syndromic Hearing Loss in the Russian Population Revealed by a Targeted Deafness Gene Panel
Source: Int J Mol Sci. 2022 Dec 12;23(24):15748. doi: 10.3390/ijms232415748 (PMC9779600; doi:10.3390/ijms232415748)
Supplement: Supplementary file 1 [file ijms-23-15748-s001.zip]

Archive with 1 entries (1 files):
- ijms-2036179 suppl. tableS1.pdf
